# Supplementary material for: Enhancing Airtight Storage with Germinating Cowpea Seeds: Impacts on Insect Mortality, Progeny and Grain Quality
Source: Insects. 2023 Dec 15;14(12):954. doi: 10.3390/insects14120954 (PMC10744301; doi:10.3390/insects14120954)
Supplement: Supplementary file 1 [file insects-14-00954-s001.zip]

Archive with 1 entries (1 files):
- insects-2611912-Figure S1.pdf
